# Supplementary material for: Association of RDW, NLR, and PLR with Atrial Fibrillation in Critical Care Patients: A Retrospective Study Based on Propensity Score Matching
Source: Dis Markers. 2022 May 27;2022:2694499. doi: 10.1155/2022/2694499 (PMC9166973; doi:10.1155/2022/2694499)
Supplement: Supplementary Materials — Correlations among the factors.txt. [file 2694499.f1.txt]

ID	Gender	Age	Thrombosis	HBP	DM	CAD	AF	Heart failure	Cardiogenic_shock	Hyperlipidemia	COPD	Pneumonia	Hyperthyroidism	Liver_disease	CKD	Malignancy	RBC	Hb	RDW	WBC	NC	LC	NLR	PLT	PLR	Glu	eGFR	Bun	Vasoactive_drug	Hematodialysis	Machanical_ventilation	Obesity	Smoking	Drinking
Gender	1	-0.132	0.008	-0.04	0.038	0.086	0.026	-0.071	-0.016	0.012	-0.038	0.025	-0.152	0.029	0.052	0.031	0.11	0.19	-0.048	-0.018	-0.025	0.003	-0.016	-0.154	-0.095	-0.032	0.06	0.054	-0.018	0.024	0.03	-0.029	0.006	0.039
Age	-0.132	1	0.016	0.051	-0.042	0.049	0.041	0.012	-0.036	0.021	0.061	-0.027	0.109	-0.078	0.076	0.077	-0.139	-0.142	0.043	0.005	0.039	-0.083	0.079	-0.012	0.069	0.033	-0.145	0.172	-0.054	-0.064	-0.058	-0.175	0.065	-0.126
Thrombosis	0.008	0.016	1	0.041	0.032	0.266	0.002	0.079	0.083	0.088	-0.034	-0.02	-0.013	-0.016	0.023	-0.075	0.038	0.029	-0.093	0.081	0.072	0.06	-0.019	0.015	-0.036	0.078	-0.037	0.028	0.024	0.079	0.01	-0.023	-0.003	-0.044
HBP	-0.04	0.051	0.041	1	0.05	0.115	0.013	-0.103	-0.028	0.219	-0.009	-0.061	0.018	-0.073	-0.405	-0.004	0.08	0.12	-0.188	-0.006	-0.019	0.069	-0.059	0.037	-0.022	0.018	0.198	-0.182	-0.016	-0.104	-0.08	-0.004	0.033	-0.029
DM	0.038	-0.042	0.032	0.05	1	0.129	-0.023	0.145	-0.001	0.118	-0.008	-0.018	0.013	0.032	0.159	-0.075	-0.03	-0.07	0.123	0.015	0.008	0.03	-0.016	0.003	-0.014	0.275	-0.191	0.189	-0.001	0.068	0.019	0.167	-0.026	0.016
CAD	0.086	0.049	0.266	0.115	0.129	1	0.008	0.115	0.052	0.272	-0.032	-0.144	-0.009	-0.028	0.084	-0.059	0.081	0.106	-0.139	0.014	0.001	0.16	-0.13	0.022	-0.121	0.045	-0.025	0.01	-0.037	0.011	-0.145	0.016	0.055	-0.063
AF	0.026	0.041	0.002	0.013	-0.023	0.008	1	0.004	0.016	0.032	0	0.007	0.021	-0.018	0.007	0.029	0.002	0.003	0.059	-0.015	0	-0.006	-0.001	-0.018	-0.003	-0.037	-0.01	0.039	0.015	-0.014	0.018	-0.003	0.013	-0.014
Heart failure	-0.071	0.012	0.079	-0.103	0.145	0.115	0.004	1	0.098	-0.017	0.049	0.028	0.034	0.011	0.147	-0.09	-0.044	-0.069	0.183	0.008	0.029	-0.042	0.049	0.039	0.064	0.041	-0.239	0.245	-0.021	0.057	0.039	0.073	0.021	-0.005
Cardiogenic_shock	-0.016	-0.036	0.083	-0.028	-0.001	0.052	0.016	0.098	1	-0.033	-0.021	0.061	-0.023	0.108	-0.031	-0.06	0.002	0.003	0.001	0.067	0.056	0.001	0.029	-0.013	-0.004	0.06	-0.054	0.059	0.117	0.132	0.123	0.016	-0.025	0.02
Hyperlipidemia	0.012	0.021	0.088	0.219	0.118	0.272	0.032	-0.017	-0.033	1	-0.057	-0.088	0.026	-0.069	0.087	-0.032	0.091	0.117	-0.123	-0.001	-0.006	0.106	-0.094	0.011	-0.086	0.053	-0.02	-0.027	-0.023	-0.042	-0.11	0.02	0.141	-0.059
COPD	-0.038	0.061	-0.034	-0.009	-0.008	-0.032	0	0.049	-0.021	-0.057	1	0.093	-0.036	-0.007	-0.01	-0.04	-0.007	-0.029	0.032	-0.021	0.017	-0.116	0.112	0.083	0.141	0.077	0.008	0.001	0.004	-0.003	0.097	-0.014	-0.011	0.012
Pneumonia	0.025	-0.027	-0.02	-0.061	-0.018	-0.144	0.007	0.028	0.061	-0.088	0.093	1	-0.028	0.012	0.014	0.015	-0.058	-0.064	0.051	0.026	0.031	-0.144	0.14	0.003	0.134	0.046	-0.03	0.067	0.082	0.05	0.269	0.007	-0.03	-0.002
Hyperthyroidism	-0.152	0.109	-0.013	0.018	0.013	-0.009	0.021	0.034	-0.023	0.026	-0.036	-0.028	1	0.026	0.009	0.025	-0.052	-0.045	0.046	-0.003	0.017	-0.047	0.043	0.055	0.071	-0.022	-0.066	0.034	0.002	-0.024	-0.054	-0.048	0.016	-0.023
Liver_disease	0.029	-0.078	-0.016	-0.073	0.032	-0.028	-0.018	0.011	0.108	-0.069	-0.007	0.012	0.026	1	-0.015	-0.014	-0.113	-0.07	0.09	-0.019	-0.026	-0.057	0.032	-0.16	-0.064	0.034	-0.1	0.075	0.038	0.267	0.099	-0.027	-0.037	0.563
CKD	0.052	0.076	0.023	-0.405	0.159	0.084	0.007	0.147	-0.031	0.087	-0.01	0.014	0.009	-0.015	1	0.028	-0.115	-0.143	0.186	-0.022	0.007	-0.033	0.026	-0.05	-0.005	0.034	-0.464	0.375	-0.03	0.184	-0.015	0.021	0.099	-0.051
Malignancy	0.031	0.077	-0.075	-0.004	-0.075	-0.059	0.029	-0.09	-0.06	-0.032	-0.04	0.015	0.025	-0.014	0.028	1	-0.038	-0.034	0.054	-0.008	0.019	-0.067	0.061	0.034	0.081	-0.066	0.039	-0.035	-0.007	-0.07	-0.058	-0.057	0.088	-0.027
RBC	0.11	-0.139	0.038	0.08	-0.03	0.081	0.002	-0.044	0.002	0.091	-0.007	-0.058	-0.052	-0.113	-0.115	-0.038	1	0.829	-0.259	0.063	0.008	0.146	-0.113	0.08	-0.08	0.043	0.184	-0.238	-0.032	-0.11	-0.059	0.027	-0.043	-0.08
Hb	0.19	-0.142	0.029	0.12	-0.07	0.106	0.003	-0.069	0.003	0.117	-0.029	-0.064	-0.045	-0.07	-0.143	-0.034	0.829	1	-0.409	0.051	-0.011	0.165	-0.132	-0.033	-0.158	0.014	0.225	-0.267	-0.032	-0.093	-0.088	-0.006	-0.034	-0.029
RDW	-0.048	0.043	-0.093	-0.188	0.123	-0.139	0.059	0.183	0.001	-0.123	0.032	0.051	0.046	0.09	0.186	0.054	-0.259	-0.409	1	-0.092	-0.046	-0.161	0.103	-0.052	0.088	-0.035	-0.281	0.298	0.011	0.145	0.115	0.075	-0.008	0.093
WBC	-0.018	0.005	0.081	-0.006	0.015	0.014	-0.015	0.008	0.067	-0.001	-0.021	0.026	-0.003	-0.019	-0.022	-0.008	0.063	0.051	-0.092	1	0.907	0.144	0.288	0.192	0.004	0.087	0.032	-0.001	0.024	-0.021	0.035	0.013	0.013	-0.052
NC	-0.025	0.039	0.072	-0.019	0.008	0.001	0	0.029	0.056	-0.006	0.017	0.031	0.017	-0.026	0.007	0.019	0.008	-0.011	-0.046	0.907	1	-0.129	0.554	0.135	0.207	0.137	0.011	0.027	0.017	-0.005	0.055	0.001	0.024	-0.044
LC	0.003	-0.083	0.06	0.069	0.03	0.16	-0.006	-0.042	0.001	0.106	-0.116	-0.144	-0.047	-0.057	-0.033	-0.067	0.146	0.165	-0.161	0.144	-0.129	1	-0.873	0.18	-0.738	-0.151	0.145	-0.189	-0.072	-0.064	-0.167	0.021	0.037	-0.018
NLR	-0.016	0.079	-0.019	-0.059	-0.016	-0.13	-0.001	0.049	0.029	-0.094	0.112	0.14	0.043	0.032	0.026	0.061	-0.113	-0.132	0.103	0.288	0.554	-0.873	1	-0.086	0.705	0.195	-0.102	0.16	0.071	0.047	0.168	-0.012	-0.02	-0.005
PLT	-0.154	-0.012	0.015	0.037	0.003	0.022	-0.018	0.039	-0.013	0.011	0.083	0.003	0.055	-0.16	-0.05	0.034	0.08	-0.033	-0.052	0.192	0.135	0.18	-0.086	1	0.459	-0.005	0.105	-0.131	-0.074	-0.093	-0.058	0.059	0.045	-0.11
PLR	-0.095	0.069	-0.036	-0.022	-0.014	-0.121	-0.003	0.064	-0.004	-0.086	0.141	0.134	0.071	-0.064	-0.005	0.081	-0.08	-0.158	0.088	0.004	0.207	-0.738	0.705	0.459	1	0.129	-0.039	0.062	0.01	-0.012	0.114	0.03	-0.004	-0.071
Glu	-0.032	0.033	0.078	0.018	0.275	0.045	-0.037	0.041	0.06	0.053	0.077	0.046	-0.022	0.034	0.034	-0.066	0.043	0.014	-0.035	0.087	0.137	-0.151	0.195	-0.005	0.129	1	-0.077	0.111	0.072	0.027	0.083	0.03	-0.006	-0.027
eGFR	0.06	-0.145	-0.037	0.198	-0.191	-0.025	-0.01	-0.239	-0.054	-0.02	0.008	-0.03	-0.066	-0.1	-0.464	0.039	0.184	0.225	-0.281	0.032	0.011	0.145	-0.102	0.105	-0.039	-0.077	1	-0.754	-0.044	-0.265	-0.049	-0.024	0.016	0.015
Bun	0.054	0.172	0.028	-0.182	0.189	0.01	0.039	0.245	0.059	-0.027	0.001	0.067	0.034	0.075	0.375	-0.035	-0.238	-0.267	0.298	-0.001	0.027	-0.189	0.16	-0.131	0.062	0.111	-0.754	1	0.036	0.205	0.104	0.044	-0.032	-0.005
Vasoactive_drug	-0.018	-0.054	0.024	-0.016	-0.001	-0.037	0.015	-0.021	0.117	-0.023	0.004	0.082	0.002	0.038	-0.03	-0.007	-0.032	-0.032	0.011	0.024	0.017	-0.072	0.071	-0.074	0.01	0.072	-0.044	0.036	1	0.068	0.117	0.012	0.008	-0.023
Hematodialysis	0.024	-0.064	0.079	-0.104	0.068	0.011	-0.014	0.057	0.132	-0.042	-0.003	0.05	-0.024	0.267	0.184	-0.07	-0.11	-0.093	0.145	-0.021	-0.005	-0.064	0.047	-0.093	-0.012	0.027	-0.265	0.205	0.068	1	0.109	0.062	-0.024	0.104
Machanical_ventilation	0.03	-0.058	0.01	-0.08	0.019	-0.145	0.018	0.039	0.123	-0.11	0.097	0.269	-0.054	0.099	-0.015	-0.058	-0.059	-0.088	0.115	0.035	0.055	-0.167	0.168	-0.058	0.114	0.083	-0.049	0.104	0.117	0.109	1	0.05	-0.099	0.057
Obesity	-0.029	-0.175	-0.023	-0.004	0.167	0.016	-0.003	0.073	0.016	0.02	-0.014	0.007	-0.048	-0.027	0.021	-0.057	0.027	-0.006	0.075	0.013	0.001	0.021	-0.012	0.059	0.03	0.03	-0.024	0.044	0.012	0.062	0.05	1	0.051	0.02
Smoking	0.006	0.065	-0.003	0.033	-0.026	0.055	0.013	0.021	-0.025	0.141	-0.011	-0.03	0.016	-0.037	0.099	0.088	-0.043	-0.034	-0.008	0.013	0.024	0.037	-0.02	0.045	-0.004	-0.006	0.016	-0.032	0.008	-0.024	-0.099	0.051	1	-0.021
Drinking	0.039	-0.126	-0.044	-0.029	0.016	-0.063	-0.014	-0.005	0.02	-0.059	0.012	-0.002	-0.023	0.563	-0.051	-0.027	-0.08	-0.029	0.093	-0.052	-0.044	-0.018	-0.005	-0.11	-0.071	-0.027	0.015	-0.005	-0.023	0.104	0.057	0.02	-0.021	1
